# Supplementary material for: GDF15 is a putative biomarker for distinguishing pulmonary veno-occlusive disease and pulmonary arterial hypertension
Source: J Clin Invest. 2025 Nov 20;136(2):e199159. doi: 10.1172/JCI199159 (PMC12807463; doi:10.1172/JCI199159)
Supplement: Supporting data values [file jci-136-199159-s068.xlsx]

## Sheet: Fig_1a
Plasma GDF15 amount (pg/ml)
Ctrl	PVOD	IPAH	HPAH	Other PH	COPD
276.667	5986.41	840.833	656.41	484.359	1100.26
398.462	2062.05	325.897	658.205	559.206	591.026
287.949	978.462	320.769	313.077	1361.43	1416.67
473.846	3328.23	618.974	637.436	190.238	494.701
263.077	3715.26	245.897	934.615	582.778	1360.94
359.744	2418.72	312.564	720.513	138.254	1063.25
292.564	860.513	626.719	468.718	1115.16	456.923
184.872	1046.15	673.077	702.821	184.524	488.889
571.081	3150.83	593.077	395.897	702.54	404.957
180.513	4941.51	789.744	618.485	537.063	175.128
233.077	3190.48	962.308	576.585	387.937	554.701
87.0455	3201.67	673.077	429.225	1200.4	276.41
131.439	3580.62	1208.57	1018.74	154.762	1368.55
26.3636	3028.62	1150.48	312.171	887.857	478.205
59.6212	3870.22	1809.46	1330.47	1175.87	452.65
156.364	2551.46	1317.12	566.667	93.4127	1689.4
165.856	3651.98	1526.82	406.593	612.619	410.855
108.217	3101.87	741.351	283.171	284.841	731.966
278.963	2661.09	1704.96	355.581	200.317	464.957
308.649	3259.48	918.385	621.057	667.778	510.769
214.955	3265.16	477.111	237.907	440.159	1083.76
230.732	4704.05	287.111	1366.75	1072.3	1037.86
234.595	4062.86	1138.44	238.148	233.175	625.385
291.185	1658.81	120.698	369.837	177.857	950.513
244.889	1505.95	694.667	396.423	1415.24	328.803
479.279	1356.15	739.593	1267.03	355	521.538
51.0853		1465.68	593.659	505.128	1223.5
45.814		1509.46	1415.05	1100.48	923.333
239.481		326.179	696.124	356.19	695.812
226.911		1115.68	449.457	1239.05	615.47
114.806		642.683	638.293	1394.76	393.419
309.593		499.512	405.111	261.19	1501.45
316.829		1657.81	357.477	329.524	1097.09
79.0698		342.093	917.209	372.381	1262.22
165.426		953.333	679.187	629.048	936.496
244.593		1142.64	1681.51	581.026	485.812
305.852		276.126	653.854	308.974
207.185		97.1318	266.771	517.949
314.815		421.171	1076.15	691.282
456.074		807.236	1404.69	1064.36
404.228		225.271	593.021	675.476
523.089		296.216	555.833	612.424
430.09		470.721		870.513
483.694		441.667		526.19
684.065		297.879		462.143
371.171		510.455		783.571
123.063		526.923		185.635
299.675		771.429		564.444
330.732		162.031		1033.17
518.78		464.635		20.9848
332.593		984.635		146.364
172.444		936.406		661.27
382.342		926.51
157.658		1724.43
267.207		1080.16
320.27		1585.31
429.07		524.062
120.62		850.729
301.008		475.99
156.306		632.083
372.613		1657.76
210.078		727.292
482.727		408.333
33.6364		838.958
146.439		1060.47
71.1364		1570.47
248.258		1314.53
37.1212		1644.48
		1495.52
		91.0417
		782.5
		829.323
		1539.01
		1353.8
		334.74
		1116.51
		984.74
		1588.28
		1116.56
		890.521
		884.531
		687.76
		700.521
		723.646
		689.219
		1112.97
		957.448
		938.073
		748.646
		910.99
		1164.17
		480.052
		991.25
		524.219
		825.677
		744.531
		698.177
		452.552

## Sheet: Fig_1b
Plasma GDF15 amount (pg/ml) for ROC analysis
Ctrl	PVOD		Ctrl	IPAH		Ctrl	HPAH		Ctrl	Other PH		Ctrl	COPD
276.667	5986.41		276.667	840.833		276.667	656.41		276.667	484.359		276.667	1100.26
398.462	2062.05		398.462	325.897		398.462	658.205		398.462	559.206		398.462	591.026
287.949	978.462		287.949	320.769		287.949	313.077		287.949	1361.43		287.949	1416.67
473.846	3328.23		473.846	618.974		473.846	637.436		473.846	190.238		473.846	494.701
263.077	3715.26		263.077	245.897		263.077	934.615		263.077	582.778		263.077	1360.94
359.744	2418.72		359.744	312.564		359.744	720.513		359.744	138.254		359.744	1063.25
292.564	860.513		292.564	626.719		292.564	468.718		292.564	1115.16		292.564	456.923
184.872	1046.15		184.872	673.077		184.872	702.821		184.872	184.524		184.872	488.889
571.081	3150.83		571.081	593.077		571.081	395.897		571.081	702.54		571.081	404.957
180.513	4941.51		180.513	789.744		180.513	618.485		180.513	537.063		180.513	175.128
233.077	3190.48		233.077	962.308		233.077	576.585		233.077	387.937		233.077	554.701
87.0455	3201.67		87.0455	673.077		87.0455	429.225		87.0455	1200.4		87.0455	276.41
131.439	3580.62		131.439	1208.57		131.439	1018.74		131.439	154.762		131.439	1368.55
26.3636	3028.62		26.3636	1150.48		26.3636	312.171		26.3636	887.857		26.3636	478.205
59.6212	3870.22		59.6212	1809.46		59.6212	1330.47		59.6212	1175.87		59.6212	452.65
156.364	2551.46		156.364	1317.12		156.364	566.667		156.364	93.4127		156.364	1689.4
165.856	3651.98		165.856	1526.82		165.856	406.593		165.856	612.619		165.856	410.855
108.217	3101.87		108.217	741.351		108.217	283.171		108.217	284.841		108.217	731.966
278.963	2661.09		278.963	1704.96		278.963	355.581		278.963	200.317		278.963	464.957
308.649	3259.48		308.649	918.385		308.649	621.057		308.649	667.778		308.649	510.769
214.955	3265.16		214.955	477.111		214.955	237.907		214.955	440.159		214.955	1083.76
230.732	4704.05		230.732	287.111		230.732	1366.75		230.732	1072.3		230.732	1037.86
234.595	4062.86		234.595	1138.44		234.595	238.148		234.595	233.175		234.595	625.385
291.185	1658.81		291.185	120.698		291.185	369.837		291.185	177.857		291.185	950.513
244.889	1505.95		244.889	694.667		244.889	396.423		244.889	1415.24		244.889	328.803
479.279	1356.15		479.279	739.593		479.279	1267.03		479.279	355		479.279	521.538
51.0853			51.0853	1465.68		51.0853	593.659		51.0853	505.128		51.0853	1223.5
45.814			45.814	1509.46		45.814	1415.05		45.814	1100.48		45.814	923.333
239.481			239.481	326.179		239.481	696.124		239.481	356.19		239.481	695.812
226.911			226.911	1115.68		226.911	449.457		226.911	1239.05		226.911	615.47
114.806			114.806	642.683		114.806	638.293		114.806	1394.76		114.806	393.419
309.593			309.593	499.512		309.593	405.111		309.593	261.19		309.593	1501.45
316.829			316.829	1657.81		316.829	357.477		316.829	329.524		316.829	1097.09
79.0698			79.0698	342.093		79.0698	917.209		79.0698	372.381		79.0698	1262.22
165.426			165.426	953.333		165.426	679.187		165.426	629.048		165.426	936.496
244.593			244.593	1142.64		244.593	1681.51		244.593	581.026		244.593	485.812
305.852			305.852	276.126		305.852	653.854		305.852	308.974		305.852
207.185			207.185	97.1318		207.185	266.771		207.185	517.949		207.185
314.815			314.815	421.171		314.815	1076.15		314.815	691.282		314.815
456.074			456.074	807.236		456.074	1404.69		456.074	1064.36		456.074
404.228			404.228	225.271		404.228	593.021		404.228	675.476		404.228
523.089			523.089	296.216		523.089	555.833		523.089	612.424		523.089
430.09			430.09	470.721		430.09			430.09	870.513		430.09
483.694			483.694	441.667		483.694			483.694	526.19		483.694
684.065			684.065	297.879		684.065			684.065	462.143		684.065
371.171			371.171	510.455		371.171			371.171	783.571		371.171
123.063			123.063	526.923		123.063			123.063	185.635		123.063
299.675			299.675	771.429		299.675			299.675	564.444		299.675
330.732			330.732	162.031		330.732			330.732	1033.17		330.732
518.78			518.78	464.635		518.78			518.78	20.9848		518.78
332.593			332.593	984.635		332.593			332.593	146.364		332.593
172.444			172.444	936.406		172.444			172.444	661.27		172.444
382.342			382.342	926.51		382.342			382.342			382.342
157.658			157.658	1724.43		157.658			157.658			157.658
267.207			267.207	1080.16		267.207			267.207			267.207
320.27			320.27	1585.31		320.27			320.27			320.27
429.07			429.07	524.062		429.07			429.07			429.07
120.62			120.62	850.729		120.62			120.62			120.62
301.008			301.008	475.99		301.008			301.008			301.008
156.306			156.306	632.083		156.306			156.306			156.306
372.613			372.613	1657.76		372.613			372.613			372.613
210.078			210.078	727.292		210.078			210.078			210.078
482.727			482.727	408.333		482.727			482.727			482.727
33.6364			33.6364	838.958		33.6364			33.6364			33.6364
146.439			146.439	1060.47		146.439			146.439			146.439
71.1364			71.1364	1570.47		71.1364			71.1364			71.1364
248.258			248.258	1314.53		248.258			248.258			248.258
37.1212			37.1212	1644.48		37.1212			37.1212			37.1212
				1495.52
				91.0417
				782.5
				829.323
				1539.01
				1353.8
				334.74
				1116.51
				984.74
				1588.28
				1116.56
				890.521
				884.531
				687.76
				700.521
				723.646
				689.219
				1112.97
				957.448
				938.073
				748.646
				910.99
				1164.17
				480.052
				991.25
				524.219
				825.677
				744.531
				698.177
				452.552

## Sheet: Fig_1c
Specificity at 100% Sansitivity
	Specificity%	Lower 95%CI	Upper 95%CI
Ctrl vs PVOD	100	94.65	100
Ctrl vs IPAH	13.24	13.24	23.28
Ctrl vs HPAH	44.12	32.95	55.92
Ctrl vs Other PH	1.471	0.075	7.819
Ctrl vs COPD	30.88	21.17	42.64

## Sheet: Fig_1d
Plasma GDF15 amount (pg/ml) for ROC analysis
IPAH	PVOD		HPAH	PVOD		Other PH	PVOD		COPD	PVOD
840.833	5986.41		656.41	5986.41		484.359	5986.41		1100.26	5986.41
325.897	2062.05		658.205	2062.05		559.206	2062.05		591.026	2062.05
320.769	978.462		313.077	978.462		1361.43	978.462		1416.67	978.462
618.974	3328.23		637.436	3328.23		190.238	3328.23		494.701	3328.23
245.897	3715.26		934.615	3715.26		582.778	3715.26		1360.94	3715.26
312.564	2418.72		720.513	2418.72		138.254	2418.72		1063.25	2418.72
626.719	860.513		468.718	860.513		1115.16	860.513		456.923	860.513
673.077	1046.15		702.821	1046.15		184.524	1046.15		488.889	1046.15
593.077	3150.83		395.897	3150.83		702.54	3150.83		404.957	3150.83
789.744	4941.51		618.485	4941.51		537.063	4941.51		175.128	4941.51
962.308	3190.48		576.585	3190.48		387.937	3190.48		554.701	3190.48
673.077	3201.67		429.225	3201.67		1200.4	3201.67		276.41	3201.67
1208.57	3580.62		1018.74	3580.62		154.762	3580.62		1368.55	3580.62
1150.48	3028.62		312.171	3028.62		887.857	3028.62		478.205	3028.62
1809.46	3870.22		1330.47	3870.22		1175.87	3870.22		452.65	3870.22
1317.12	2551.46		566.667	2551.46		93.4127	2551.46		1689.4	2551.46
1526.82	3651.98		406.593	3651.98		612.619	3651.98		410.855	3651.98
741.351	3101.87		283.171	3101.87		284.841	3101.87		731.966	3101.87
1704.96	2661.09		355.581	2661.09		200.317	2661.09		464.957	2661.09
918.385	3259.48		621.057	3259.48		667.778	3259.48		510.769	3259.48
477.111	3265.16		237.907	3265.16		440.159	3265.16		1083.76	3265.16
287.111	4704.05		1366.75	4704.05		1072.3	4704.05		1037.86	4704.05
1138.44	4062.86		238.148	4062.86		233.175	4062.86		625.385	4062.86
120.698	1658.81		369.837	1658.81		177.857	1658.81		950.513	1658.81
694.667	1505.95		396.423	1505.95		1415.24	1505.95		328.803	1505.95
739.593	1356.15		1267.03	1356.15		355	1356.15		521.538	1356.15
1465.68			593.659			505.128			1223.5
1509.46			1415.05			1100.48			923.333
326.179			696.124			356.19			695.812
1115.68			449.457			1239.05			615.47
642.683			638.293			1394.76			393.419
499.512			405.111			261.19			1501.45
1657.81			357.477			329.524			1097.09
342.093			917.209			372.381			1262.22
953.333			679.187			629.048			936.496
1142.64			1681.51			581.026			485.812
276.126			653.854			308.974
97.1318			266.771			517.949
421.171			1076.15			691.282
807.236			1404.69			1064.36
225.271			593.021			675.476
296.216			555.833			612.424
470.721						870.513
441.667						526.19
297.879						462.143
510.455						783.571
526.923						185.635
771.429						564.444
162.031						1033.17
464.635						20.9848
984.635						146.364
936.406						661.27
926.51
1724.43
1080.16
1585.31
524.062
850.729
475.99
632.083
1657.76
727.292
408.333
838.958
1060.47
1570.47
1314.53
1644.48
1495.52
91.0417
782.5
829.323
1539.01
1353.8
334.74
1116.51
984.74
1588.28
1116.56
890.521
884.531
687.76
700.521
723.646
689.219
1112.97
957.448
938.073
748.646
910.99
1164.17
480.052
991.25
524.219
825.677
744.531
698.177
452.552

## Sheet: Fig_1e
Plasma GDF15 amount (pg/ml) for ROC analysis
IPAH+HPAH+Other PH	PVOD		IPAH+HPAH+Other PH	PVOD
840.833	5986.41		840.833	5986.41
325.897	2062.05		325.897	2062.05
320.769	978.462		320.769	978.462
618.974	3328.23		618.974	3328.23
245.897	3715.26		245.897	3715.26
312.564	2418.72		312.564	2418.72
626.719	860.513		626.719	860.513
673.077	1046.15		673.077	1046.15
593.077	3150.83		593.077	3150.83
789.744	4941.51		789.744	4941.51
962.308	3190.48		962.308	3190.48
673.077	3201.67		673.077	3201.67
1208.57	3580.62		1208.57	3580.62
1150.48	3028.62		1150.48	3028.62
1809.46	3870.22		1809.46	3870.22
1317.12	2551.46		1317.12	2551.46
1526.82	3651.98		1526.82	3651.98
741.351	3101.87		741.351	3101.87
1704.96	2661.09		1704.96	2661.09
918.385	3259.48		918.385	3259.48
477.111	3265.16		477.111	3265.16
287.111	4704.05		287.111	4704.05
1138.44	4062.86		1138.44	4062.86
120.698	1658.81		120.698	1658.81
694.667	1505.95		694.667	1505.95
739.593	1356.15		739.593	1356.15
1465.68			1465.68
1509.46			1509.46
326.179			326.179
1115.68			1115.68
642.683			642.683
499.512			499.512
1657.81			1657.81
342.093			342.093
953.333			953.333
1142.64			1142.64
276.126			276.126
97.1318			97.1318
421.171			421.171
807.236			807.236
225.271			225.271
296.216			296.216
470.721			470.721
441.667			441.667
297.879			297.879
510.455			510.455
526.923			526.923
771.429			771.429
162.031			162.031
464.635			464.635
984.635			984.635
936.406			936.406
926.51			926.51
1724.43			1724.43
1080.16			1080.16
1585.31			1585.31
524.062			524.062
850.729			850.729
475.99			475.99
632.083			632.083
1657.76			1657.76
727.292			727.292
408.333			408.333
838.958			838.958
1060.47			1060.47
1570.47			1570.47
1314.53			1314.53
1644.48			1644.48
1495.52			1495.52
91.0417			91.0417
782.5			782.5
829.323			829.323
1539.01			1539.01
1353.8			1353.8
334.74			334.74
1116.51			1116.51
984.74			984.74
1588.28			1588.28
1116.56			1116.56
890.521			890.521
884.531			884.531
687.76			687.76
700.521			700.521
723.646			723.646
689.219			689.219
1112.97			1112.97
957.448			957.448
938.073			938.073
748.646			748.646
910.99			910.99
1164.17			1164.17
480.052			480.052
991.25			991.25
524.219			524.219
825.677			825.677
744.531			744.531
698.177			698.177
452.552			452.552
656.41			656.41
658.205			658.205
313.077			313.077
637.436			637.436
934.615			934.615
720.513			720.513
468.718			468.718
702.821			702.821
395.897			395.897
618.485			618.485
576.585			576.585
429.225			429.225
1018.74			1018.74
312.171			312.171
1330.47			1330.47
566.667			566.667
406.593			406.593
283.171			283.171
355.581			355.581
621.057			621.057
237.907			237.907
1366.75			1366.75
238.148			238.148
369.837			369.837
396.423			396.423
1267.03			1267.03
593.659			593.659
1415.05			1415.05
696.124			696.124
449.457			449.457
638.293			638.293
405.111			405.111
357.477			357.477
917.209			917.209
679.187			679.187
1681.51			1681.51
653.854			653.854
266.771			266.771
1076.15			1076.15
1404.69			1404.69
593.021			593.021
555.833			555.833
484.359
559.206
1361.43
190.238
582.778
138.254
1115.16
184.524
702.54
537.063
387.937
1200.4
154.762
887.857
1175.87
93.4127
612.619
284.841
200.317
667.778
440.159
1072.3
233.175
177.857
1415.24
355
505.128
1100.48
356.19
1239.05
1394.76
261.19
329.524
372.381
629.048
581.026
308.974
517.949
691.282
1064.36
675.476
612.424
870.513
526.19
462.143
783.571
185.635
564.444
1033.17
20.9848
146.364
661.27

## Sheet: Fig_1f
Specificity at 100% Sansitivity
	Specificity%	Lower 95%CI	Upper 95%CI
IPAH vs PVOD	58.16	48.27	67.44
HPAH vs PVOD	76.19	61.47	86.52
Other PH vs PVOD	75	61.79	84.77
COPD vs PVOD	58.33	42.2	72.86
IPAH + HPAH + Other PH vs PVOD	66.67	59.73	72.95
IPAH + HPAH vs PVOD	63.57	55.34	71.08

## Sheet: Fig_1g
Correlation analysis
	Age adjusted GDF15	6MWD (meters)
	2.64294	252
	2.19484	23
	1.19965	444
	1.23798	192
	1.048	60
	1.82788	208
	1.24372	150
	0.290844	300
	0.3327	469
	1.15029	100
	1.5015
	2.28605	280
	1.82536	96
	1.6874	255
	1.20741	219
	1.35546	30
	1.03225	282
	1.90181
	1.55124
	1.4985	422
	1.08106
	1.46906	363
	1.40799	260
	1.64764	60
	1.879	260
	1.75372	60
	-0.284474	375
	0.0299417
	0.145472
	0.399822
	-0.0062521	484
	0.0270625	182
	-1.57215
	-0.317806	374
	0.997076	162
	-0.645992
	-0.0816983
	-0.59783
	-0.369137
	0.0293085
	-2.16875
	0.284897	199
	-0.398328
	0.521297
	0.562166
	-0.0855664
	-0.0563536	410
	-0.369556
	-0.0184736	295
	-0.403986	460
	0.725114	368
	-0.260511
	-0.545742
	-0.0756364	413
	1.44389
	0.0274312	288
	-0.365597	330
	0.452259	304
	0.316536	450
	0.337837
	0.0925753
	-0.0034333
	0.294174	261
	-0.0175709	90
	0.600826	120
	0.650291	240
	-0.0122096	426
	-0.554241	144
	0.0721694	336
	0.13352	30
	-0.736154	414
	0.0233194	60
	0.272223	233
	0.204333	289
	-0.377677	301
	0.314822	293
	0.171487	251
	0.194223
	-0.606923	336
	0.610233	48
	0.609871	423
	-0.0401409	120
	0.298373	600
	0.0948944	327
	0.15761	276
	0.25966	330
	0.415087
	-0.906284	313
	-0.799726
	0.163763	278
	-0.630894	450
	0.713567	332
	-0.261729	138
	-0.76799	36
	1.04486
	1.0593
	0.618339
	0.0140453
	0.509144	150
	0.249401	130
	-0.364694	330
	0.352324	253
	-0.404207	312
	0.825674
	-1.43854	700
	0.621641	200
	0.0543286	422
	-0.133536
	0.0491531
	-0.0542231	366
	0.428754	180
	0.237874	319
	0.0169558	275
	0.271828
	0.461274
	1.07722
	0.110846	398
	1.08259	263
	1.25581	174
	-0.686743	342
	-0.704327	360
	-0.27745
	0.351701	519
	-0.0908391	305
	0.32619
	0.205372	420
	-0.128226
	0.900068	295
	-0.0538899
	0.141862	370
	-0.0280893	288
	0.515219	327
	-0.277616
	0.126345
	0.358765
	0.154824
	-0.0362537
	0.513799
	0.446694	311
	0.54773
	-0.37104
	0.042326	400
	-0.0189135	275
	-0.218135
	1.20557	240
	-1.03262	443
	-0.25978	350
	-0.246779	351
	0.382045	380
	0.501969
	0.09415	364
	0.19289	291
	-0.409311	71
	-0.0791635	540
	-0.0079519
	0.727483	48
	0.593363	15
	0.529206	64
	1.00024	331
	0.262548	180
	0.12573	421
	-0.294835
	-0.359596	400
	0.530566	80
	0.182582	423
	0.85001	354

## Sheet: Fig_1h
	Age (in years)	Distribution from median age-adjusted GDF15
	83	0.132633
	52.0004	0.0118156
	60.7512	-0.321783
	55.0001	0.706511
	45.0851	-0.247447
	70.9146	-0.0516951
	19.5887	-0.221646
	42.018	0.321663
	37.3356	-0.471173
	30.1672	-0.0672117
	43.3391	0.165208
	34.3287	-0.0387326
	36.9989	-0.229811
	57.5042	0.320242
	63	0.253137
	41.7099	0.354173
	62.3809	-0.564597
	38.0008	-0.151231
	37.6709	-0.21247
	27.8318	-0.411692
	39.9173	1.01201
	67	-1.22617
	76.4966	-0.453337
	54.9989	-0.440336
	43.5042	0.188489
	38.6188	0.308412
	35.8545	-0.0994068
	21.9679	-0.0006664
	46.5861	-0.602868
	43.9169	-0.27272
	61	-0.201509
	71	0.533927
	49.6633	0.399806
	32.7525	0.335649
	49.3322	0.806687
	50.9227	0.0689911
	55.267	-0.0678269
	70	-0.488392
	70	-0.553153
	66.7517	0.337009
	48.6647	-0.0109744
	23	0.656453
	78	-0.478031
	29.8942	-0.163615
	68	-0.0480847
	69	0.206265
	67	-0.199809
	56.9995	-0.166494
	69	-1.76571
	74	-0.511362
	61.586	0.80352
	58.3882	-0.839548
	71	-0.275255
	73	-0.791387
	41.5799	-0.562693
	46.0001	-0.164248
	70	-2.3623
	71	0.0913398
	69	-0.591884
	69	0.32774
	79	0.368609
	67	-0.279123
	85	-0.24991
	83	-0.563113
	73	-0.21203
	48.1606	-0.597542
	70	0.531557
	76	-0.454068
	72	-0.739299
	69	-0.269193
	29.8338	1.25033
	77	-0.166126
	77	-0.559154
	81	0.258703
	72.2519	0.122979
	51.336	0.14428
	68	-0.100982
	72	-0.19699
	66	0.100618
	70	-0.211128
	74	0.407269
	69	0.456734
	74	-0.205766
	72	-0.747798
	72	-0.121387
	78	-0.0600369
	79	-0.929711
	80	-0.170238
	84	0.0786662
	69	0.010776
	68	-0.571233
	71	0.121265
	69	-0.02207
	57.5801	0.0006664
	67	-0.80048
	74	0.416677
	77.9167	0.416315
	76.7079	-0.233698
	72	0.104816
	72	-0.0986624
	69.2508	-0.035947
	74	0.0661032
	85	0.221531
	72	-1.09984
	52.8628	-0.993282
	70	-0.029794
	16	-0.824451
	73	0.52001
	79	-0.455286
	62.0022	-0.961547
	52.0818	0.851303
	51	0.865745
	34.2465	0.424782
	48.4949	-0.179512
	82	0.315587
	52.4157	0.0558441
	48.5027	-0.55825
	70.2513	0.158767
	75.6503	-0.597764
	48.165	0.632118
	41	-1.63209
	69.4205	0.428085
	70	-0.139228
	68.2843	-0.327092
	40.1657	-0.144404
	27.165	-0.24778
	58.3279	0.235197
	59.4189	0.0443176
	14.7476	-0.176601
	15.749	0.0782709
	1	0.267717
	32	0.883659
	57	-0.0827111
	41	0.889032
	32	1.06226
	75	-0.8803
	57	-0.897884
	62	-0.471007
	37	0.158145
	73	-0.284396
	23	2.44938
	37	2.00129
	68.254	1.00609
	85.5819	1.04442
	65.2978	0.85444
	80.0233	1.63432
	75.9987	1.05016
	65.8536	0.0972869
	58.0459	0.139143
	68.0548	0.95673
	70.0863	1.30794
	24	2.09249
	70	1.6318
	64.8344	1.49384
	76.6661	1.01386
	71	1.1619
	37.2129	0.838692
	48	1.70826
	63.2492	1.35769
	37	1.30495
	50	0.887507
	30	1.2755
	69	1.21443
	58	1.45408
	65	1.68545
	64	1.56016

## Sheet: Fig_1i
Distribution plot
	Age (in years)	Distribution from median NT-proBNP (ng/L)
	83	3786.2
	52.0004	NA	NA: Not Available
	60.7512	NA
	55.0001	1324.4
	45.0851	377.5
	70.9146	1590.5
	19.5887	1549.5
	42.018	-49.5
	37.3356	NA
	30.1672	NA
	43.3391	NA
	34.3287	NA
	36.9989	NA
	57.5042	NA
	63	1036.5
	41.7099	NA
	62.3809	NA
	38.0008	NA
	37.6709	NA
	27.8318	NA
	39.9173	NA
	67	NA
	76.4966	4336.5
	54.9989	-1137.5
	43.5042	NA
	38.6188	1869.5
	35.8545	NA
	21.9679	NA
	46.5861	NA
	43.9169	NA
	61	NA
	71	NA
	49.6633	NA
	32.7525	NA
	49.3322	-1174.6
	50.9227	5555.5
	55.267	25.5
	70	NA
	70	NA
	66.7517	-537.5
	48.6647	-25.5
	23	NA
	78	-1022
	29.8942	NA
	68	239.5
	69	NA
	67	NA
	56.9995	-494.7
	69	-189.5
	74	NA
	61.586	-1145
	58.3882	NA
	71	NA
	73	-1300.5
	41.5799	NA
	46.0001	NA
	70	NA
	71	NA
	69	NA
	69	-446.5
	79	1284.5
	67	-905.5
	85	3813.5
	83	NA
	73	4535.5
	48.1606	NA
	70	-1023.5
	76	NA
	72	NA
	69	NA
	29.8338	-1022.5
	77	-1132.5
	77	-1030.5
	81	-1278.5
	72.2519	-208.5
	51.336	NA
	68	NA
	72	NA
	66	NA
	70	NA
	74	NA
	69	NA
	74	NA
	72	NA
	72	NA
	78	NA
	79	NA
	80	NA
	84	NA
	69	8706.5
	68	2365.9
	71	NA
	69	4386.1
	57.5801	NA
	67	NA
	74	NA
	77.9167	NA
	76.7079	NA
	72	NA
	72	727.5
	69.2508	NA
	74	NA
	85	NA
	72	NA
	52.8628	NA
	70	NA
	16	NA
	73	NA
	79	NA
	62.0022	NA
	52.0818	NA
	51	NA
	34.2465	NA
	48.4949	NA
	82	3059.5
	52.4157	NA
	48.5027	NA
	70.2513	NA
	75.6503	NA
	48.165	-1215.5
	41	NA
	69.4205	-946.5
	70	-1144.5
	68.2843	NA
	40.1657	-841.5
	27.165	5039.5
	58.3279	737.5
	59.4189	NA
	14.7476	-595.5
	15.749	-1244.5
	1	-1055.5
	32	NA
	57	1736.5
	41	NA
	32	NA
	75	NA
	57	NA
	62	NA
	37	-1101.5
	73	NA
	23	-384
	37	NA
	68.254	1614
	85.5819	31286
	65.2978	1429
	80.0233	-867
	75.9987	424
	65.8536	NA
	58.0459	NA
	68.0548	-1131
	70.0863	-1129
	24	NA
	70	NA
	64.8344	NA
	76.6661	NA
	71	4998
	37.2129	-1158
	48	NA
	63.2492	NA
	37	-1228
	50	-123
	30	189
	69	1459
	58	NA
	65	2310
	64	NA

## Sheet: Fig_1j
Distribution plot
	Age (in years)	Distribution from median PVR (dynes/sec/cm^-5)
	83	261.408
	52.0004	NA	NA: Not Available
	60.7512	520.668
	55.0001	420.383
	45.0851	-222.868
	70.9146	696.075
	19.5887	1303.08
	42.018	221.408
	37.3356	-205.258
	30.1672	-109.134
	43.3391	452.213
	34.3287	-213.329
	36.9989	315.954
	57.5042	NA
	63	876.223
	41.7099	180.707
	62.3809	1944.4
	38.0008	417.549
	37.6709	570.698
	27.8318	NA
	39.9173	755.194
	67	1155.72
	76.4966	632.075
	54.9989	-83.1925
	43.5042	NA
	38.6188	NA
	35.8545	684.832
	21.9679	1128.08
	46.5861	1388.94
	43.9169	NA
	61	-168.628
	71	-114.528
	49.6633	135.482
	32.7525	-8.0751
	49.3322	901.988
	50.9227	1570.18
	55.267	128.075
	70	382.43
	70	-174.955
	66.7517	82.9823
	48.6647	201.759
	23	NA
	78	-201.768
	29.8942	239.186
	68	-52.8773
	69	-264.33
	67	-22.9453
	56.9995	-11.9249
	69	-96.1673
	74	943.46
	61.586	-464.652
	58.3882	478.075
	71	952.179
	73	NA
	41.5799	578.5
	46.0001	225.548
	70	-504.39
	71	52.5195
	69	137.539
	69	194.742
	79	-249.703
	67	-332.39
	85	220.225
	83	-316.823
	73	105.853
	48.1606	-544.652
	70	NA
	76	-185.23
	72	-277.76
	69	21.0984
	29.8338	-247.099
	77	668.816
	77	8.0751
	81	-379.617
	72.2519	NA
	51.336	NA
	68	120.159
	72	228.075
	66	264.17
	70	384.273
	74	246.147
	69	16.964
	74	-356.332
	72	-387.663
	72	-396.182
	78	-299.085
	79	201.246
	80	61.6767
	84	202.361
	69	NA
	68	452.213
	71	48.8298
	69	509.893
	57.5801	461.408
	67	-79.8457
	74	-391.238
	77.9167	-651.418
	76.7079	-597.298
	72	-650.93
	72	476.734
	69.2508	-142.513
	74	100.038
	85	-469.558
	72	142.361
	52.8628	-367.42
	70	246.616
	16	-171.925
	73	-234.757
	79	-60.3307
	62.0022	-630.111
	52.0818	NA
	51	NA
	34.2465	NA
	48.4949	-484.425
	82	-244.898
	52.4157	1040.53
	48.5027	NA
	70.2513	-138.771
	75.6503	110.531
	48.165	-327.033
	41	-638.079
	69.4205	-469.299
	70	-138.3
	68.2843	19.0704
	40.1657	-353.006
	27.165	25.0448
	58.3279	-89.3162
	59.4189	-171.925
	14.7476	NA
	15.749	289.365
	1	NA
	32	NA
	57	-119.925
	41	360.451
	32	1205.59
	75	NA
	57	-511.925
	62	NA
	37	-415.925
	73	-724.233
	23	51.152
	37	-175.407
	68.254	-94.782
	85.5819	-171.925
	65.2978	-20.8611
	80.0233	-343.925
	75.9987	-395.734
	65.8536	808.44
	58.0459	-252.396
	68.0548	-422.681
	70.0863	-237.963
	24	-424.467
	70	350.297
	64.8344	532.655
	76.6661	-267.114
	71	150.439
	37.2129	NA
	48	-205.258
	63.2492	689.98
	37	NA
	50	-551.925
	30	-17.5249
	69	NA
	58	-218.864
	65	-71.9249
	64	76.0751

[truncated: 8 more sheets: Fig_1k, Fig_1l, Fig_1m, Fig_S1a, Fig_S1b, Fig_S1c, Fig_S2a, Fig_S2b]
